# Supplementary material for: Assessment of Health-Related Behaviors in Patients Hospitalized with Chronic Psychiatric Disorders—A Case-Control Study from a Closed Psychiatric Ward
Source: Nutrients. 2025 Jul 14;17(14):2315. doi: 10.3390/nu17142315 (PMC12299660; doi:10.3390/nu17142315)
Supplement: Supplementary file 1 [file nutrients-17-02315-s001.zip]

Archive with 1 entries (1 files):
- nutrients-3705169-supplementary.pdf
